# Supplementary material for: Imbalanced IL-1B and IL-18 Expression in Sézary Syndrome
Source: Int J Mol Sci. 2023 Feb 28;24(5):4674. doi: 10.3390/ijms24054674 (PMC10003479; doi:10.3390/ijms24054674)
Supplement: Supplementary file 1 [file ijms-24-04674-s001.zip]

Archive with 1 entries (1 files):
- ijms-2213748-supplementary.pdf
